# Supplementary material for: Irradiation-Induced Dysbiosis: The Compounding Effect of High-Fat Diet on Metabolic and Immune Functions in Mice
Source: Int J Mol Sci. 2023 Mar 15;24(6):5631. doi: 10.3390/ijms24065631 (PMC10057711; doi:10.3390/ijms24065631)
Supplement: Supplementary file 1 [file ijms-24-05631-s001.zip]

Archive with 1 entries (1 files):
- ijms-2253263-supplementary.pdf
